# Supplementary material for: Strategies to Mitigate Establishment under the Wolbachia Incompatible Insect Technique
Source: Viruses. 2022 May 24;14(6):1132. doi: 10.3390/v14061132 (PMC9229438; doi:10.3390/v14061132)
Supplement: Supplementary file 1 [file viruses-14-01132-s001.zip]

Archive with 1 entries (1 files):
- viruses-1696351-supplementary.pdf
